# Supplementary material for: New chest compression method in infant resuscitation: Cross thumb technique
Source: PLoS One. 2022 Aug 8;17(8):e0271636. doi: 10.1371/journal.pone.0271636 (PMC9359570; doi:10.1371/journal.pone.0271636)
Supplement: S1 Data — (XLSX) [file pone.0271636.s001.xlsx]

## Sheet: Total
No.	Job	Sex	Age	technique	depth	rate	OK_comp	OK_relea	ventilation	OK_vent	H/O Ti	H/O	OK_locat	difficulty	fatigue	pain
					(mm)	( 회/분)	(%)	(%)	(mL)	(%)	(sec)	(%)	(%)
1	1	2	37	1	39	106	67	100	35	57	6	66	100	2	7	7
2	2	1	30	1	39	106	79	100	36	88	6	72	100	1	1	5
3	4	2	25	1	38	116	57	89	27	100	6	71	53	2	8	9
4	3	2	35	1	36	100	17	100	51	0	7	70	99	2	9	7
5	3	2	35	1	42	105	100	100	41	33	6	75	89	5	8	9
6	2	1	39	1	42	99	99	95	35	90	6	75	56	5	9	8
7	2	1	31	1	42	111	100	99	33	70	6	74	94	4	6	7
8	2	1	34	1	40	102	100	99	41	33	8	69	100	6	8	6
9	2	1	33	1	41	105	95	99	42	44	9	62	100	5	7	6
10	3	2	30	1	40	105	100	65	34	80	7	67	100	1	9	9
11	4	2	24	1	40	101	100	97	32	38	6	74	96	3	7	7
12	2	1	31	1	39	105	68	97	29	80	6	73	100	1	8	7
13	2	1	30	1	34	118	12	100	30	88	4	75	86	3	6	6
14	3	2	40	1	33	115	3	100	40	40	5	75	100	1	2	3
15	2	1	28	1	41	110	99	100	45	30	6	74	91	3	2	8
16	2	1	29	1	41	111	99	100	27	88	4	75	100	2	6	7
17	2	2	27	1	40	121	91	100	36	30	6	70	100	5	9	9
18	4	2	24	1	41	102	99	100	33	89	7	73	67	1	5	8
19	2	1	36	1	39	116	67	100	34	78	5	71	100	3	8	8
20	2	1	33	1	43	105	100	100	38	56	5	77	100	7	9	9
21	2	1	32	1	41	108	94	100	27	100	6	73	91	9	9	9
22	3	1	30	1	36	112	16	100	37	60	8	65	100	4	7	2
23	3	2	31	1	40	113	97	100	25	50	6	74	100	7	9	7
24	3	2	32	1	38	105	53	99	43	50	6	73	86	1	7	8
25	3	2	23	1	41	102	100	99	19	40	6	76	86	6	6	7
26	2	1	33	1	41	108	100	99	48	0	5	75	100	4	8	9
27	3	2	24	1	40	110	96	100	21	40	6	73	100	3	7	8
28	3	2	32	1	39	106	80	100	25	75	5	77	89	2	7	7
29	4	2	25	1	42	104	100	100	19	50	6	74	59	1	1	3
30	2	2	27	1	41	102	99	100	48	31	6	74	69	1	5	6
31	3	1	32	1	41	116	100	97	23	67	6	73	58	7	7	6
32	4	2	26	2	42	118	99	100	38	25	6	71	100	2	2	8
33	3	2	40	2	42	105	100	99	39	50	7	69	100	1	1	1
34	3	2	28	2	42	98	100	100	42	22	6	71	100	2	5	5
35	4	2	31	2	41	112	99	100	43	20	9	64	100	6	7	8
36	3	2	29	2	41	108	99	99	50	13	7	70	79	63	6	6
37	3	2	29	2	44	105	100	99	37	70	5	74	100	6	8	6
38	3	2	26	2	42	109	100	95	29	67	8	68	100	6	7	6
39	2	2	26	2	43	119	100	92	33	78	8	64	97	4	8	6
40	2	1	31	2	41	105	100	100	24	88	5	72	84	2	5	5
41	4	2	23	2	42	102	100	91	43	50	8	69	100	3	5	3
42	1	1	34	2	40	133	91	49	35	50	6	65	99	3	5	4
43	3	2	26	2	40	112	97	97	32	70	6	73	88	2	5	5
44	3	1	27	2	41	114	99	59	36	80	6	72	100	2	1	3
45	2	1	27	2	42	109	100	100	59	0	8	66	94	3	4	3
46	2	2	29	2	43	119	100	93	25	71	4	79	100	2	5	5
47	2	2	30	2	42	111	100	100	19	67	7	68	95	2	2	2
48	2	2	28	2	44	100	100	99	53	17	7	72	100	3	6	6
49	4	2	25	2	41	106	99	100	34	75	6	73	100	1	2	2
50	3	1	31	2	41	111	100	99	40	70	8	67	100	2	6	4
51	2	1	30	2	41	112	99	100	60	0	10	61	100	8	8	2
52	3	2	35	2	44	111	100	100	48	10	6	73	100	7	8	8
53	2	1	32	2	43	101	100	100	27	90	9	66	100	2	1	1
54	2	1	29	2	42	119	100	14	44	20	8	66	100	5	6	6
55	3	2	32	2	42	104	100	99	50	17	7	70	100	6	7	7
56	3	2	29	2	41	105	100	100	44	40	7	70	100	6	6	5
57	2	2	27	2	42	117	98	99	40	60	8	66	100	5	5	5
58	4	2	24	2	43	97	100	100	32	90	7	73	100	1	8	7
59	3	2	26	2	42	113	99	95	37	60	7	72	96	3	3	6
60	3	1	32	2	43	114	100	75	53	0	7	68	100	4	5	2
61	3	2	39	2	41	101	100	100	39	20	8	70	100	1	2	2
62	2	1	33	2	42	109	99	97	29	50	7	66	79	7	3	3
63	4	2	28	3	40	114	94	99	34	67	6	71	77	1	3	2
64	3	2	29	3	42	106	100	94	23	57	8	69	100	2	4	3
65	1	1	37	3	44	106	100	100	29	67	9	61	94	3	4	6
66	3	2	23	3	44	115	100	46	28	71	5	76	99	2	46	7
67	2	1	30	3	43	104	100	99	31	100	6	67	95	2	4	2
68	1	1	41	3	42	111	99	99	32	90	8	66	100	2	6	7
69	2	2	28	3	41	133	100	99	35	60	6	67	99	3	5	7
70	2	1	30	3	42	114	99	100	30	100	5	76	100	1	2	2
71	3	2	33	3	39	104	77	99	45	50	8	68	100	1	1	5
72	2	3	34	3	41	116	92	20	38	50	8	65	100	3	7	5
73	3	2	25	3	44	112	100	41	36	50	9	65	100	2	6	5
74	3	1	27	3	43	93	100	28	48	0	7	72	100	2	3	2
75	2	1	29	3	42	103	100	92	38	71	7	66	80	5	5	6
76	4	2	29	3	43	102	100	100	24	57	7	72	100	1	1	5
77	2	2	32	3	41	102	95	99	32	78	6	74	100	2	2	1
78	2	2	27	3	43	107	100	58	28	88	8	67	100	5	6	6
79	2	1	28	3	44	115	100	21	38	50	5	71	99	5	6	6
80	2	1	30	3	43	111	100	100	45	38	7	65	100	3	3	4
81	4	2	25	3	43	97	100	100	40	38	8	70	99	1	2	4
82	3	2	25	3	41	114	100	99	24	75	6	73	100	2	4	4
83	3	2	30	3	42	115	97	100	23	80	7	68	100	5	7	7
84	3	2	27	3	41	113	99	64	30	90	7	73	100	7	5	6
85	3	2	25	3	43	106	100	100	48	20	6	72	89	7	8	9
86	2	1	30	3	44	99	100	100	52	10	8	69	100	4	6	6
87	3	2	30	3	42	113	93	97	24	80	7	69	100	7	8	6
88	2	1	37	3	42	103	99	100	52	14	6	75	90	3	2	3
89	2	2	27	3	44	107	100	100	50	0	7	69	100	2	4	4
90	2	1	27	3	42	105	100	99	44	30	9	62	99	3	2	5
91	2	2	30	3	42	109	100	95	21	63	8	67	98	3	3	2
92	3	2	34	3	41	98	100	100	36	70	6	75	100	1	2	2
93	3	2	34	3	42	106	100	99	35	78	9	66	100	2	5	4
